# Supplementary material for: Implementation of massive sequencing in the genetic diagnosis of hereditary cancer syndromes: diagnostic performance in the Hereditary Cancer Programme of the Valencia Community (FamCan-NGS)
Source: Hered Cancer Clin Pract. 2019 Jan 18;17:3. doi: 10.1186/s13053-019-0104-x (PMC6339395; doi:10.1186/s13053-019-0104-x)
Supplement: Supplementary file 1 — Table S1: POCV HCSs diagnostic criteria. Referral indications for cancer predisposition assessment. (ZIP 67 kb) [file 13053_2019_104_MOESM1_ESM.zip]

Archive with 2 entries (2 files):
- Ramirez-Calvo_Supplementary Material_STable1contR1.docx
- Ramirez-Calvo_Supplementary Material_STable1R1.docx
